# Supplementary material for: Practices of Self-Care in Healthy Old Age: A Field Study
Source: Geriatrics (Basel). 2023 May 13;8(3):54. doi: 10.3390/geriatrics8030054 (PMC10204451; doi:10.3390/geriatrics8030054)
Supplement: Supplementary file 1 [file geriatrics-08-00054-s001.zip]

Archive with 1 entries (1 files):
- geriatrics-2310780-supplementary.pdf
